# Supplementary material for: Effects of Non-Essential Amino Acids on Knee Joint Conditions in Adults: A Randomised, Double-Blind, Placebo-Controlled Trial
Source: Nutrients. 2022 Sep 2;14(17):3628. doi: 10.3390/nu14173628 (PMC9460309; doi:10.3390/nu14173628)
Supplement: Supplementary file 1 [file nutrients-14-03628-s001.zip]

Archive with 1 entries (1 files):
- nutrients-1831259-supplementary.pdf
